# Supplementary material for: Fusarium mindanaoense sp. nov., a New Fusarium Wilt Pathogen of Cavendish Banana from the Philippines Belonging to the F. fujikuroi Species Complex
Source: J Fungi (Basel). 2023 Apr 5;9(4):443. doi: 10.3390/jof9040443 (PMC10142649; doi:10.3390/jof9040443)
Supplement: Supplementary file 1 [file jof-09-00443-s001.zip]

Archive with 1 entries (1 files):
- jof-2256677-supplementary.pdf
